# Supplementary material for: Positive skill transfer in balance and speed control from balance bike to pedal bike in adults: A multiphase intervention study
Source: PLoS One. 2024 Feb 29;19(2):e0298142. doi: 10.1371/journal.pone.0298142 (PMC10903920; doi:10.1371/journal.pone.0298142)
Supplement: S2 Appendix — (XLSX) [file pone.0298142.s002.xlsx]

## Sheet: Balance_Bike_Adult_Data_Phase_0
Code	Intervention	Gender (1=M; 2=F)	Phase	Age	Height	Weight	Able_to_ride_on_bike_Pre (1=Yes; 2=No)	BB15M_Pre_Average	BB15M_Post_Average	BB_ZZ_Pre_Average	BB_ZZ_Post_Average	CMJ_PRE	CMJ_POST	Pretest_Cycling_Confidence	@1st_Training_Cycling_Confidence	@2nd_Training_Cycling_Confidence	@3th_Training_Cycling_Confidence	@4th_Training_Cycling_Confidence	@5th_Training_Cycling_Confidence	@6th_Training_Cycling_Confidence	@7th_Training_Cycling_Confidence	@8th_Training_Cycling_Confidence	Posttest_Cycling_Confidence	@1st_Training_Distance (km)	@2nd_Training_Distance (km)	@3rd_Training_Distance (km)	@4th_Training_Distance (km)	@5th_Training_Distance (km)	@6th_Training_Distance (km)	@7th_Training_Distance (km)	@8th_Training_Distance (km)	Total Distance (km)	Success_to_ride_after_BB
A01	NIL	1	1	26	173	68	1	4.268	NIL	6.542	NIL	47.33	NIL	NIL	NIL	NIL	NIL	NIL	NIL	NIL	NIL	NIL	NIL	NIL	NIL	NIL	NIL	NIL	NIL	NIL	NIL	NIL	NIL
A02	NIL	1	1	22	174	56	1	4.714	NIL	6.566	NIL	39.33	NIL	NIL	NIL	NIL	NIL	NIL	NIL	NIL	NIL	NIL	NIL	NIL	NIL	NIL	NIL	NIL	NIL	NIL	NIL	NIL	NIL
A03	NIL	1	1	21	180	72.5	1	5.004	NIL	6.056	NIL	37	NIL	NIL	NIL	NIL	NIL	NIL	NIL	NIL	NIL	NIL	NIL	NIL	NIL	NIL	NIL	NIL	NIL	NIL	NIL	NIL	NIL
A04	NIL	1	1	26	170	60	1	4.618	NIL	7.136	NIL	51.33	NIL	NIL	NIL	NIL	NIL	NIL	NIL	NIL	NIL	NIL	NIL	NIL	NIL	NIL	NIL	NIL	NIL	NIL	NIL	NIL	NIL
A05	NIL	2	1	21	157	47	1	5.138	NIL	6.232	NIL	35	NIL	NIL	NIL	NIL	NIL	NIL	NIL	NIL	NIL	NIL	NIL	NIL	NIL	NIL	NIL	NIL	NIL	NIL	NIL	NIL	NIL
A06	NIL	1	1	23	187	85	1	6.65	NIL	6.692	NIL	44	NIL	NIL	NIL	NIL	NIL	NIL	NIL	NIL	NIL	NIL	NIL	NIL	NIL	NIL	NIL	NIL	NIL	NIL	NIL	NIL	NIL
A07	NIL	2	1	23	166	60	1	3.122	NIL	4.184	NIL	38.33	NIL	NIL	NIL	NIL	NIL	NIL	NIL	NIL	NIL	NIL	NIL	NIL	NIL	NIL	NIL	NIL	NIL	NIL	NIL	NIL	NIL
A08	NIL	2	1	21	163	58	2	6.282	NIL	7.536	NIL	34.67	NIL	NIL	NIL	NIL	NIL	NIL	NIL	NIL	NIL	NIL	NIL	NIL	NIL	NIL	NIL	NIL	NIL	NIL	NIL	NIL	NIL
A09	NIL	2	1	21	160.5	57	1	4.448	NIL	6.37	NIL	32.33	NIL	NIL	NIL	NIL	NIL	NIL	NIL	NIL	NIL	NIL	NIL	NIL	NIL	NIL	NIL	NIL	NIL	NIL	NIL	NIL	NIL
A10	NIL	1	1	21	176	68	1	5.198	NIL	5.672	NIL	40	NIL	NIL	NIL	NIL	NIL	NIL	NIL	NIL	NIL	NIL	NIL	NIL	NIL	NIL	NIL	NIL	NIL	NIL	NIL	NIL	NIL
A11	NIL	2	1	19	149	42	1	7.39	NIL	9.278	NIL	25	NIL	NIL	NIL	NIL	NIL	NIL	NIL	NIL	NIL	NIL	NIL	NIL	NIL	NIL	NIL	NIL	NIL	NIL	NIL	NIL	NIL
A12	NIL	2	1	21	165	56.4	2	7.884	NIL	10.964	NIL	28.33	NIL	NIL	NIL	NIL	NIL	NIL	NIL	NIL	NIL	NIL	NIL	NIL	NIL	NIL	NIL	NIL	NIL	NIL	NIL	NIL	NIL
A13	NIL	2	1	25	161	52	2	4.63	NIL	8.47	NIL	41.67	NIL	NIL	NIL	NIL	NIL	NIL	NIL	NIL	NIL	NIL	NIL	NIL	NIL	NIL	NIL	NIL	NIL	NIL	NIL	NIL	NIL
A14	NIL	1	1	21	173	63	2	5.378	NIL	8.416	NIL	47.67	NIL	NIL	NIL	NIL	NIL	NIL	NIL	NIL	NIL	NIL	NIL	NIL	NIL	NIL	NIL	NIL	NIL	NIL	NIL	NIL	NIL
A15	NIL	1	1	22	170	53	2	6.596	NIL	6.602	NIL	37.67	NIL	NIL	NIL	NIL	NIL	NIL	NIL	NIL	NIL	NIL	NIL	NIL	NIL	NIL	NIL	NIL	NIL	NIL	NIL	NIL	NIL
A16	NIL	1	1	23	156	58	2	5.476	NIL	7.372	NIL	43.33	NIL	NIL	NIL	NIL	NIL	NIL	NIL	NIL	NIL	NIL	NIL	NIL	NIL	NIL	NIL	NIL	NIL	NIL	NIL	NIL	NIL
A17	NIL	2	1	22	164	54	2	6.934	NIL	10.038	NIL	23.67	NIL	NIL	NIL	NIL	NIL	NIL	NIL	NIL	NIL	NIL	NIL	NIL	NIL	NIL	NIL	NIL	NIL	NIL	NIL	NIL	NIL
A18	NIL	2	1	22	160	56	2	11.142	NIL	17.87	NIL	24	NIL	NIL	NIL	NIL	NIL	NIL	NIL	NIL	NIL	NIL	NIL	NIL	NIL	NIL	NIL	NIL	NIL	NIL	NIL	NIL	NIL
A19	NIL	2	1	22	167	63	1	3.558	NIL	4.486	NIL	42.67	NIL	NIL	NIL	NIL	NIL	NIL	NIL	NIL	NIL	NIL	NIL	NIL	NIL	NIL	NIL	NIL	NIL	NIL	NIL	NIL	NIL
A20	NIL	2	1	24	159	54	1	4.104	NIL	5.692	NIL	34	NIL	NIL	NIL	NIL	NIL	NIL	NIL	NIL	NIL	NIL	NIL	NIL	NIL	NIL	NIL	NIL	NIL	NIL	NIL	NIL	NIL
A21	NIL	2	1	25	154	79.9	1	5.436	NIL	7.648	NIL	23	NIL	NIL	NIL	NIL	NIL	NIL	NIL	NIL	NIL	NIL	NIL	NIL	NIL	NIL	NIL	NIL	NIL	NIL	NIL	NIL	NIL
A22	Completed	2	2	24	158	80.9	2	8.354	5.452	8.926	6.774	29.33	28.67	1	2	2.5	3	3	3.5	4	4	4.5	5	1.44	1.81	2.53	1.45	1.53	1.93	1.38	1.68	13.75	<15 min
A23	Completed	2	2	29	170.5	57.6	2	6.952	5.328	10.01	6.494	26.33	29	1	3	2	4	4	4	4.5	4.5	5	3.5	1.35	1.29	1.82	1.84	1.7	1.79	1.72	2.33	13.84	16 - 30 min
A24	Completed	1	2	27	165	62.9	2	4.506	4.576	7.914	5.662	37.33	38.33	1	3	3	3	4	4	3	4	4	4.5	1.53	1.52	1.83	1.93	2.09	2.03	1.81	1.78	14.52	<15 min
A25	Completed	1	2	20	180	76	2	5.64	3.868	8.136	5.98	41	43	1	4	4.5	4.5	4.5	4.5	4.5	4.5	5	5	1.87	1.51	2.34	2.57	2.53	2.59	4.14	2.51	20.06	<15 min
A26	Completed	2	2	35	162	48.3	2	8.26	5.244	10.386	6.642	22.67	25.33	1	3	3	3	3.5	3.5	4	4	4	4	1.56	1.29	1.16	1.94	1.59	1.74	1.53	1.42	12.23	<15 min
A27	Completed	2	2	63	164	65.7	2	6.73	4.934	8.156	6	15.67	20	1	1	3	4	4	4.5	4.5	5	5	4	0.88	0.98	1.23	1.79	1.75	2.08	2.51	2.22	13.44	45 - 60 min
A28	Completed	2	2	41	158	48.9	2	7.696	5.294	10.206	6.182	17.67	19.33	1	2	1.5	2.5	2	3	3	3.5	4	4.5	1.59	1.74	2.4	1.74	1.9	2.18	2.32	2.17	16.04	<15 min
A29	Completed	2	2	33	153	54.6	2	6.912	5.758	9.238	6.9	30	30.67	3	1	3	3	3	3.5	3.5	3.5	4	4.5	1.55	1.56	1.74	2.02	1.99	2.21	2.27	2.07	15.41	<15 min
A30	Completed	2	2	51	158	42.1	2	8.57	6.406	11.896	8.232	16	18.33	2	1	2.5	2.5	2	3	3	3	3.5	4	1.51	1.71	1.51	2.12	1.44	1.74	1.57	1.87	13.47	45 - 60 min
A31	Completed	2	2	62	149	47.4	2	7.396	7.396	8.054	8.054	21	25.67	1	3	3	3	3	4	4	4.5	4.5	5	2.42	1.75	2	2.28	1.74	1.73	2.01	2.19	16.12	<15 min
A32	Completed	2	2	19	150	48.1	2	6.77	5.06	8.77	6.17	30.67	34.33	2	2	3	3	2.5	4	4	4	4	5	2.07	1.67	1.63	2.16	1.58	1.86	1.84	1.99	14.8	<15 min
A33	Withdrawn	NIL	0.02	NIL	NIL	NIL	NIL	NIL	NIL	NIL	NIL	NIL	NIL	NIL	NIL	NIL	NIL	NIL	NIL	NIL	NIL	NIL	NIL	NIL	NIL	NIL	NIL	NIL	NIL	NIL	NIL	NIL	NIL
